# Supplementary material for: Prevalence and Risk Factors of Anemia in Pregnant Women Attending Antenatal Clinic at a Medical Center in Accra, Ghana: A Cross‐Sectional Study
Source: Health Sci Rep. 2026 Mar 15;9(3):e72112. doi: 10.1002/hsr2.72112 (PMC13097454; doi:10.1002/hsr2.72112)
Supplement: Supplementary file 3 — Supporting File 3: Research Data. [file HSR2-9-e72112-s002.xlsx]

## Sheet: Sheet1
Consent Provided?	Participant ID	Age	Education	Marital Status	Occupation	Trimester	Gravida	7. What is anaemia?	8. Is anaemia normal in pregnancy?	9. Is it possible to prevent anaemia?	10. Poor nutrition causes anaemia	11. Malaria causes anaemia	12. Bleeding during pregnancy causes anaemia	13. Pica causes anaemia	14. Have you been diagnosed with anaemia before this pregnancy?	15. Do you consume iron-rich foods such as red meat, poultry, fish, beans, and fortified cereals regularly during pregnancy?	16. Have you been diagnosed with any chronic medical conditions such as chronic kidney disease or autoimmune disorders before pregnancy?	17. How many pregnancies have you had before the current one?	18. Do you follow a balanced diet that includes a variety of fruits, vegetables, and whole grains during pregnancy?	19. Have you or your partner been diagnosed with sickle cell disease or thalassemia?	20. Have you been diagnosed with any infections such as malaria during pregnancy?	21. Have you been diagnosed with any infections such as helminth infestations during pregnancy?	22. Have you been diagnosed with HIV?	23. Do you face any challenges accessing nutritious foods, prenatal care, or iron supplementation due to socioeconomic factors?	RBC	Hb	MCV	MCH	MCHC	Malaria Status	Plasmodium sp identified	Parasite Count [parasite/µL of blood]
Yes	AMC-001	25	SHS/Vocational	Married	Self-employed	Third Trimester (6 - 9 months)	Gravida One	Poor Nutrition	Yes	No	Yes	No	No	No	Yes	Yes	No	None	No	Yes	No	Yes	No	Yes	3.95	11.1	83.7	28.1	33.6	Negative
Yes	AMC-002	26	SHS/Vocational	Married	Civil Servant/Private Sector Employee	Third Trimester (6 - 9 months)	Gravida One	Poor Nutrition	No	Yes	Yes	No	Yes	No	No	Yes	No	None	Yes	No	No	No	No	Yes	3.71	10.5	84.9	28.3	33.4	Negative
Yes	AMC-003	26	SHS/Vocational	Married	Self-employed	First Trimester (1 - 3 months)	Gravida One	Poor Nutrition	No	Yes	Yes	Yes	Yes	Yes	No	Yes	No	None	Yes	No	No	Yes	No	Yes	3.71	10.5	84.9	28.3	33.4	Negative
Yes	AMC-004	26	SHS/Vocational	Married	Self-employed	Third Trimester (6 - 9 months)	Gravida One	Loss of Appetite	Yes	No	Yes	Yes	Yes	No	No	Yes	No	None	Yes	No	No	Yes	No	No	3.71	10.5	84.9	28.3	33.4	Negative
Yes	AMC-005	30	Degree	Married	Civil Servant/Private Sector Employee	First Trimester (1 - 3 months)	Gravida One	Low Haemoglobin (Hb)	No	Yes	Yes	Yes	Yes	Yes	No	Yes	No	None	Yes	No	Yes	Yes	No	No	3.38	10.1	87	29.8	34.3	Positive	Plasmodium malariae	460
Yes	AMC-006	29	Degree	Married	Civil Servant/Private Sector Employee	Second Trimester (3 - 6 months)	Gravida One	Low Haemoglobin (Hb)	No	Yes	Yes	Yes	Yes	Yes	No	Yes	No	None	Yes	No	No	Yes	No	No	4.87	12.6	77.6	25.8	34.7	Negative
Yes	AMC-007	38	JHS	Divorced	Self-employed	Second Trimester (3 - 6 months)	Gravida Three or more	Loss of Appetite	Yes	No	No	Yes	No	No	Yes	No	No	Two or more	No	No	Yes	Yes	No	Yes	4.31	9.6	69.2	22.2	32.2	Positive	Plasmodium falciparum	367
Yes	AMC-008	38	SHS/Vocational	Married	Self-employed	First Trimester (1 - 3 months)	Gravida Two	Poor Nutrition	No	Yes	Yes	Yes	Yes	No	No	Yes	No	One	No	No	No	Yes	No	No	4.31	9.6	69.2	22.2	32.2	Negative
Yes	AMC-009	33	SHS/Vocational	Married	Self-employed	Second Trimester (3 - 6 months)	Gravida Two	Poor Nutrition	No	Yes	Yes	Yes	Yes	No	No	Yes	No	One	No	No	No	Yes	No	No	4.61	11.9	76.5	25.8	33.8	Negative
Yes	AMC-010	39	JHS	Married	Self-employed	Second Trimester (3 - 6 months)	Gravida Three or more	Loss of Appetite	Yes	Yes	Yes	Yes	Yes	No	No	Yes	No	Two or more	No	No	No	Yes	No	Yes	4.26	13.3	87.5	31.2	35.7	Negative
Yes	AMC-011	36	SHS/Vocational	Married	Self-employed	Second Trimester (3 - 6 months)	Gravida One	Poor Nutrition	No	Yes	Yes	Yes	Yes	Yes	No	Yes	No	None	Yes	No	No	Yes	No	No	4.16	10.6	76.4	25.4	36.5	Negative
Yes	AMC-012	33	SHS/Vocational	Single	Civil Servant/Private Sector Employee	Second Trimester (3 - 6 months)	Gravida One	Poor Nutrition	No	Yes	Yes	Yes	Yes	No	Yes	Yes	No	None	Yes	No	No	Yes	No	No	3.53	9.7	84.1	27.4	32.7	Negative
Yes	AMC-013	35	SHS/Vocational	Single	Self-employed	Third Trimester (6 - 9 months)	Gravida One	Poor Nutrition	No	Yes	Yes	Yes	Yes	Yes	No	Yes	No	None	Yes	No	No	Yes	No	No	4.16	11	76.2	26.4	34.8	Negative
Yes	AMC-014	23	JHS	Single	Civil Servant/Private Sector Employee	First Trimester (1 - 3 months)	Gravida One	Poor Nutrition	Yes	No	No	Yes	Yes	No	No	Yes	No	None	Yes	No	No	Yes	No	Yes	3.87	10	77.5	25.8	14.6	Negative
Yes	AMC-015	34	SHS/Vocational	Married	Self-employed	Third Trimester (6 - 9 months)	Gravida One	Poor Nutrition	No	Yes	Yes	Yes	Yes	Yes	Yes	Yes	No	None	Yes	Yes	No	Yes	No	No	3.83	10	73.7	26.1	35.4	Negative
Yes	AMC-016	34	SHS/Vocational	Married	Self-employed	Second Trimester (3 - 6 months)	Gravida One	Poor Nutrition	No	Yes	Yes	Yes	Yes	No	No	Yes	No	None	Yes	No	No	Yes	No	No	3.83	10	73.7	26.1	35.4	Negative
Yes	AMC-017	35	SHS/Vocational	Married	Self-employed	Second Trimester (3 - 6 months)	Gravida One	Poor Nutrition	No	Yes	Yes	Yes	Yes	No	No	Yes	No	None	Yes	No	No	Yes	No	No	3.83	10	73.7	26.1	35.4	Negative
Yes	AMC-018	40	Postgraduate Degree	Married	Civil Servant/Private Sector Employee	Third Trimester (6 - 9 months)	Gravida One	Low Haemoglobin (Hb)	No	Yes	Yes	Yes	Yes	Yes	No	Yes	No	None	Yes	No	No	Yes	No	No	4.16	10.6	76.4	25.4	36.5	Negative
Yes	AMC-019	34	SHS/Vocational	Married	Self-employed	Second Trimester (3 - 6 months)	Gravida Three or more	Poor Nutrition	No	Yes	Yes	Yes	Yes	No	Yes	Yes	No	Two or more	Yes	Yes	No	Yes	No	Yes	3.92	8.5	62.1	21.6	34.9	Negative
Yes	AMC-020	26	SHS/Vocational	Married	Self-employed	Second Trimester (3 - 6 months)	Gravida Two	Poor Nutrition	No	Yes	Yes	Yes	Yes	No	No	Yes	No	One	No	Yes	No	Yes	No	Yes	3.96	10.1	76	25.5	33.6	Negative
Yes	AMC-021	32	SHS/Vocational	Married	Civil Servant/Private Sector Employee	First Trimester (1 - 3 months)	Gravida One	Poor Nutrition	No	Yes	Yes	Yes	Yes	No	No	Yes	No	None	Yes	No	No	Yes	No	No	3.03	9.1	90.5	30	33.2	Negative
Yes	AMC-022	29	SHS/Vocational	Single	Self-employed	Third Trimester (6 - 9 months)	Gravida One	Poor Nutrition	No	Yes	Yes	No	Yes	No	No	Yes	No	None	No	No	No	Yes	No	Yes	4.52	10.1	68.1	22.3	32.8	Negative
Yes	AMC-023	38	SHS/Vocational	Married	Self-employed	First Trimester (1 - 3 months)	Gravida One	Iron/Protein Deficiency	Yes	Yes	Yes	Yes	Yes	No	No	Yes	No	None	Yes	No	No	Yes	No	No	3.78	10.5	83.3	27.7	32.5	Negative
Yes	AMC-024	28	SHS/Vocational	Married	Self-employed	Second Trimester (3 - 6 months)	Gravida Two	Poor Nutrition	No	Yes	Yes	Yes	Yes	No	No	Yes	No	One	Yes	No	No	Yes	No	Yes	4.08	11.2	77.6	27.4	35.4	Negative
Yes	AMC-025	27	SHS/Vocational	Married	Civil Servant/Private Sector Employee	Second Trimester (3 - 6 months)	Gravida One	Poor Nutrition	No	Yes	Yes	No	No	No	No	Yes	No	None	Yes	No	No	Yes	No	No	3.52	11.4	79.3	32.3	40.8	Negative
Yes	AMC-026	32	Degree	Married	Civil Servant/Private Sector Employee	Third Trimester (6 - 9 months)	Gravida One	Low Haemoglobin (Hb)	No	Yes	Yes	Yes	Yes	Yes	No	Yes	No	None	No	No	No	No	No	No	3.52	11.4	79.3	32.3	40.8	Negative
Yes	AMC-027	35	SHS/Vocational	Married	Self-employed	First Trimester (1 - 3 months)	Gravida One	Poor Nutrition	No	Yes	Yes	No	Yes	No	Yes	Yes	No	None	No	No	No	No	No	No	4.81	14.2	80.7	29.5	36.5	Negative
Yes	AMC-028	32	Degree	Married	Self-employed	Second Trimester (3 - 6 months)	Gravida Two	Poor Nutrition	Yes	No	Yes	No	Yes	No	Yes	Yes	No	One	Yes	Yes	No	Yes	No	No	4.44	9.5	64.5	21.3	33.2	Negative
Yes	AMC-029	28	SHS/Vocational	Married	Civil Servant/Private Sector Employee	Third Trimester (6 - 9 months)	Gravida Two	Poor Nutrition	No	Yes	Yes	No	Yes	No	No	Yes	No	One	Yes	No	No	No	No	No	4.07	12.2	81.8	29.9	36.7	Negative
Yes	AMC-030	29	Degree	Single	Student	Second Trimester (3 - 6 months)	Gravida One	Iron/Protein Deficiency	No	Yes	Yes	Yes	Yes	Yes	No	Yes	No	None	Yes	No	No	Yes	No	Yes	4.16	11	76.2	26.4	34.8	Negative
Yes	AMC-031	19	JHS	Single	Self-employed	First Trimester (1 - 3 months)	Gravida One	Loss of Appetite	No	Yes	Yes	Yes	Yes	Yes	No	Yes	No	None	Yes	No	Yes	Yes	Yes	No	4.74	13.9	85.2	29.3	34.4	Positive	Plasmodium falciparum	247
Yes	AMC-032	26	SHS/Vocational	Married	Unemployed	First Trimester (1 - 3 months)	Gravida One	Loss of Appetite	No	Yes	Yes	Yes	Yes	No	No	Yes	No	None	Yes	Yes	No	No	No	No	3.96	10.2	69.8	25.7	36.9	Negative
Yes	AMC-033	32	Degree	Married	Civil Servant/Private Sector Employee	First Trimester (1 - 3 months)	Gravida One	Poor Nutrition	No	Yes	Yes	Yes	Yes	Yes	No	Yes	No	None	Yes	No	No	Yes	No	No	3.29	9.2	77.5	27.9	36.2	Negative
Yes	AMC-034	35	Degree	Married	Civil Servant/Private Sector Employee	Second Trimester (3 - 6 months)	Gravida Three or more	Poor Nutrition	No	Yes	Yes	No	Yes	No	No	Yes	No	Two or more	Yes	No	Yes	Yes	No	No	3.93	11.2	78.6	28.4	36.3	Negative
Yes	AMC-035	49	SHS/Vocational	Single	Civil Servant/Private Sector Employee	First Trimester (1 - 3 months)	Gravida Two	Poor Nutrition	No	Yes	Yes	Yes	Yes	Yes	No	Yes	No	One	Yes	No	No	Yes	No	Yes	4.26	12.8	83.5	30	36	Negative
Yes	AMC-036	40	JHS	Married	Self-employed	Second Trimester (3 - 6 months)	Gravida Three or more	Loss of Appetite	Yes	No	Yes	No	No	No	Yes	Yes	No	Two or more	Yes	Yes	No	Yes	No	No	4.74	12.2	72.4	25.7	35.5	Negative
Yes	AMC-037	32	SHS/Vocational	Married	Self-employed	First Trimester (1 - 3 months)	Gravida Two	Poor Nutrition	No	Yes	Yes	No	Yes	No	Yes	Yes	No	One	Yes	Yes	No	Yes	No	No	4.17	11.6	77.5	27.8	35.9	Negative
Yes	AMC-038	28	SHS/Vocational	Married	Civil Servant/Private Sector Employee	Second Trimester (3 - 6 months)	Gravida Two	Poor Nutrition	No	Yes	Yes	Yes	Yes	No	No	Yes	No	One	No	No	No	No	No	Yes	4.56	13	79.8	28.5	35.8	Negative
Yes	AMC-039	31	SHS/Vocational	Married	Self-employed	Third Trimester (6 - 9 months)	Gravida One	Poor Nutrition	No	Yes	Yes	Yes	Yes	No	Yes	Yes	No	None	Yes	No	No	Yes	No	Yes	3.09	10.2	99	33	33.3	Negative
Yes	AMC-040	24	SHS/Vocational	Married	Self-employed	First Trimester (1 - 3 months)	Gravida Two	Poor Nutrition	No	Yes	Yes	Yes	Yes	No	Yes	Yes	No	One	Yes	Yes	No	No	No	No	5.41	12.3	62.6	22.7	36.3	Negative
Yes	AMC-041	31	SHS/Vocational	Single	Unemployed	Second Trimester (3 - 6 months)	Gravida One	Poor Nutrition	No	Yes	Yes	No	Yes	No	Yes	Yes	No	None	No	No	No	Yes	No	Yes	3.63	10	77.4	27.5	35.7	Negative
Yes	AMC-042	29	SHS/Vocational	Married	Self-employed	Third Trimester (6 - 9 months)	Gravida One	Poor Nutrition	No	Yes	Yes	Yes	Yes	No	No	No	No	None	No	No	No	Yes	No	Yes	3.63	10	77.4	27.5	35.7	Negative
Yes	AMC-043	31	Degree	Married	Civil Servant/Private Sector Employee	Second Trimester (3 - 6 months)	Gravida One	Low Haemoglobin (Hb)	No	Yes	Yes	Yes	Yes	No	No	Yes	No	None	Yes	No	No	Yes	No	No	3.78	12.5	99.2	33.1	33.3	Negative
Yes	AMC-044	31	SHS/Vocational	Married	Self-employed	Second Trimester (3 - 6 months)	Gravida One	Poor Nutrition	Yes	Yes	Yes	No	No	No	No	Yes	No	None	Yes	No	No	No	No	Yes	4.02	12.2	85.7	30.3	35.4	Negative
Yes	AMC-045	32	Degree	Single	Self-employed	Third Trimester (6 - 9 months)	Gravida Two	Poor Nutrition	No	Yes	Yes	No	Yes	No	Yes	No	No	One	No	No	No	No	No	No	3.85	11.1	79.6	28.8	36.2	Negative
Yes	AMC-046	31	Degree	Married	Self-employed	First Trimester (1 - 3 months)	Gravida Two	Low Haemoglobin (Hb)	No	Yes	Yes	Yes	Yes	Yes	No	Yes	No	One	Yes	No	No	No	No	Yes	4.37	11.9	74.9	27.2	36.3	Negative
Yes	AMC-047	28	SHS/Vocational	Single	Self-employed	Second Trimester (3 - 6 months)	Gravida One	Poor Nutrition	No	Yes	Yes	No	Yes	No	Yes	Yes	No	None	Yes	Yes	No	Yes	No	No	3.71	9.4	68.6	25.3	37	Negative
Yes	AMC-048	29	Postgraduate Degree	Married	Student	Second Trimester (3 - 6 months)	Gravida One	Iron/Protein Deficiency	No	Yes	Yes	Yes	Yes	Yes	No	Yes	No	None	Yes	No	No	Yes	No	No	4.24	12	90.1	28.3	31.4	Negative
Yes	AMC-049	34	SHS/Vocational	Married	Self-employed	Second Trimester (3 - 6 months)	Gravida Two	Loss of Appetite	Yes	No	No	No	Yes	No	No	Yes	No	One	Yes	No	No	Yes	No	Yes	3.37	10.3	86.8	30.5	35.2	Negative
Yes	AMC-050	27	SHS/Vocational	Married	Self-employed	Third Trimester (6 - 9 months)	Gravida Three or more	Poor Nutrition	No	Yes	Yes	Yes	Yes	No	No	Yes	No	Two or more	Yes	No	No	Yes	No	No	4.02	11.2	72.1	27.8	38.7	Negative
Yes	AMC-051	38	SHS/Vocational	Single	Self-employed	Second Trimester (3 - 6 months)	Gravida One	Poor Nutrition	No	Yes	Yes	No	Yes	Yes	No	No	No	None	No	No	No	Yes	No	Yes	3.9	10.9	80.9	27.9	34.6	Negative
Yes	AMC-052	39	SHS/Vocational	Married	Self-employed	Second Trimester (3 - 6 months)	Gravida Two	Poor Nutrition	No	Yes	Yes	Yes	Yes	No	No	No	No	One	No	No	No	Yes	No	Yes	2.4	7.2	90	30	39.5	Negative
Yes	AMC-053	23	SHS/Vocational	Married	Self-employed	Third Trimester (6 - 9 months)	Gravida Two	Loss of Appetite	Yes	No	No	Yes	Yes	No	No	Yes	No	One	Yes	No	No	Yes	No	Yes	3.24	9.6	88.3	29.6	33.5	Negative
Yes	AMC-054	28	SHS/Vocational	Married	Self-employed	First Trimester (1 - 3 months)	Gravida One	Loss of Appetite	Yes	No	Yes	Yes	Yes	No	No	Yes	No	None	Yes	No	No	Yes	No	No	2.87	8.1	84.9	28.2	33.3	Negative
Yes	AMC-055	29	Degree	Married	Civil Servant/Private Sector Employee	First Trimester (1 - 3 months)	Gravida One	Poor Nutrition	No	Yes	Yes	Yes	Yes	Yes	No	Yes	No	None	Yes	No	No	Yes	No	No	4.31	11.8	73.2	27.3	37.4	Negative
Yes	AMC-056	33	SHS/Vocational	Married	Self-employed	Third Trimester (6 - 9 months)	Gravida One	Poor Nutrition	No	Yes	Yes	Yes	Yes	No	No	Yes	No	None	Yes	No	No	Yes	No	No	5.05	11.9	75.9	23.5	31	Negative
Yes	AMC-057	38	SHS/Vocational	Married	Unemployed	Second Trimester (3 - 6 months)	Gravida Two	Poor Nutrition	Yes	Yes	Yes	Yes	Yes	Yes	Yes	No	No	One	No	No	Yes	Yes	No	Yes	3.35	8.6	77	25.6	33.4	Positive	Plasmodium malariae	827
Yes	AMC-058	27	SHS/Vocational	Married	Self-employed	Second Trimester (3 - 6 months)	Gravida Two	Poor Nutrition	No	Yes	Yes	Yes	Yes	No	No	Yes	No	One	Yes	No	No	Yes	No	Yes	4.4	12.2	86.5	27.7	32.1	Negative
Yes	AMC-059	24	Degree	Single	Civil Servant/Private Sector Employee	Second Trimester (3 - 6 months)	Gravida One	Low Haemoglobin (Hb)	No	Yes	Yes	Yes	Yes	Yes	No	Yes	No	None	Yes	No	No	Yes	No	No	4.35	10.3	70.3	23.6	33.7	Negative
Yes	AMC-060	30	Degree	Married	Civil Servant/Private Sector Employee	Second Trimester (3 - 6 months)	Gravida One	Low Haemoglobin (Hb)	No	Yes	Yes	Yes	Yes	Yes	No	Yes	No	None	No	No	No	Yes	No	Yes	4.15	12.6	91	30.1	33.3	Negative
Yes	AMC-061	27	Degree	Married	Civil Servant/Private Sector Employee	Third Trimester (6 - 9 months)	Gravida One	Low Haemoglobin (Hb)	No	Yes	Yes	Yes	Yes	Yes	No	Yes	No	None	Yes	No	No	Yes	No	Yes	4.34	12.1	76.7	27.8	36.4	Negative
Yes	AMC-062	23	JHS	Single	Self-employed	First Trimester (1 - 3 months)	Gravida Two	Loss of Appetite	Yes	No	No	Yes	Yes	No	No	Yes	No	One	Yes	No	No	Yes	No	Yes	4.71	12.8	94.3	31.4	33	Negative
Yes	AMC-063	23	Degree	Married	Student	First Trimester (1 - 3 months)	Gravida One	Low Haemoglobin (Hb)	No	Yes	Yes	Yes	Yes	Yes	No	Yes	No	None	Yes	No	No	No	No	No	4.26	11.4	80.3	26.8	33.3	Negative
Yes	AMC-064	32	Degree	Married	Civil Servant/Private Sector Employee	Second Trimester (3 - 6 months)	Gravida One	Low Haemoglobin (Hb)	No	Yes	Yes	Yes	Yes	Yes	No	Yes	No	None	Yes	No	Yes	Yes	No	No	4.06	10.8	74.6	26.6	35.7	Positive	Plasmodium malariae	124
Yes	AMC-065	33	JHS	Single	Self-employed	Second Trimester (3 - 6 months)	Gravida One	Loss of Appetite	Yes	No	No	Yes	Yes	No	No	Yes	No	None	Yes	No	No	Yes	No	No	4.98	13.9	83.7	27.9	33.3	Negative
Yes	AMC-066	28	JHS	Single	Self-employed	First Trimester (1 - 3 months)	Gravida Two	Loss of Appetite	Yes	No	Yes	Yes	Yes	No	Yes	No	No	None	No	No	No	Yes	No	Yes	4.66	12.9	74.3	27.6	37.2	Negative
Yes	AMC-067	32	SHS/Vocational	Married	Self-employed	Second Trimester (3 - 6 months)	Gravida One	Poor Nutrition	No	Yes	Yes	Yes	Yes	No	Yes	Yes	No	None	No	Yes	No	Yes	No	Yes	3.41	9.9	64.9	22.4	34.6	Negative
Yes	AMC-068	22	Degree	Married	Civil Servant/Private Sector Employee	Second Trimester (3 - 6 months)	Gravida One	Poor Nutrition	No	Yes	Yes	Yes	Yes	Yes	No	Yes	No	None	Yes	No	No	Yes	No	Yes	4.74	10.2	62.6	21.5	34.4	Negative
Yes	AMC-069	29	SHS/Vocational	Married	Student	Third Trimester (6 - 9 months)	Gravida One	Low Haemoglobin (Hb)	No	Yes	Yes	Yes	Yes	Yes	No	Yes	No	None	Yes	No	No	Yes	No	No	4.16	10.6	76.4	25.4	36.5	Negative
Yes	AMC-070	29	SHS/Vocational	Single	Self-employed	Third Trimester (6 - 9 months)	Gravida One	Loss of Appetite	No	Yes	Yes	Yes	Yes	Yes	Yes	Yes	No	None	Yes	Yes	Yes	Yes	No	Yes	3.37	10.8	86.5	32	37.1	Positive	Plasmodium malariae	182
Yes	AMC-071	26	Degree	Married	Student	First Trimester (1 - 3 months)	Gravida One	Low Haemoglobin (Hb)	No	Yes	Yes	Yes	Yes	Yes	Yes	Yes	No	None	Yes	Yes	No	No	No	No	3.37	10.8	86.5	32	37.1	Negative
Yes	AMC-072	26	Degree	Married	Student	First Trimester (1 - 3 months)	Gravida One	Low Haemoglobin (Hb)	No	Yes	Yes	Yes	Yes	Yes	Yes	Yes	No	None	Yes	Yes	No	No	No	No	3.37	10.8	86.5	32	37.1	Negative
Yes	AMC-073	32	Postgraduate Degree	Married	Student	First Trimester (1 - 3 months)	Gravida One	Low Haemoglobin (Hb)	No	Yes	Yes	Yes	Yes	Yes	No	Yes	No	None	Yes	No	No	Yes	No	No	3.86	10.5	75.5	27.2	36	Negative
Yes	AMC-074	26	SHS/Vocational	Married	Civil Servant/Private Sector Employee	Second Trimester (3 - 6 months)	Gravida Two	Poor Nutrition	No	Yes	Yes	No	Yes	Yes	Yes	Yes	No	One	Yes	Yes	No	No	No	No	3.11	10	89.3	32.1	36.1	Negative
Yes	AMC-075	35	Degree	Married	Civil Servant/Private Sector Employee	Second Trimester (3 - 6 months)	Gravida One	Low Haemoglobin (Hb)	No	Yes	Yes	Yes	Yes	No	No	Yes	No	None	Yes	No	No	Yes	No	No	4.2	11.4	81.4	27.1	33.4	Negative
Yes	AMC-076	38	SHS/Vocational	Married	Self-employed	Second Trimester (3 - 6 months)	Gravida Two	Poor Nutrition	No	Yes	Yes	Yes	Yes	No	No	Yes	No	One	Yes	No	No	Yes	No	Yes	3.92	8.5	62.1	21.6	34.9	Negative
Yes	AMC-077	32	SHS/Vocational	Married	Self-employed	Second Trimester (3 - 6 months)	Gravida Two	Poor Nutrition	Yes	Yes	Yes	Yes	Yes	No	Yes	Yes	No	One	Yes	Yes	No	Yes	No	No	5.41	12.3	62.6	22.7	36.3	Negative
Yes	AMC-078	29	SHS/Vocational	Married	Self-employed	Second Trimester (3 - 6 months)	Gravida One	Poor Nutrition	No	Yes	Yes	Yes	Yes	No	No	Yes	No	None	Yes	No	No	Yes	No	No	2.4	7.2	90	30	39.5	Negative
Yes	AMC-079	25	JHS	Married	Unemployed	Third Trimester (6 - 9 months)	Gravida Two	Loss of Appetite	Yes	No	No	Yes	Yes	No	No	Yes	No	One	Yes	No	No	Yes	No	No	4.4	12.2	86.5	27.7	32.1	Negative
Yes	AMC-080	30	Degree	Married	Civil Servant/Private Sector Employee	First Trimester (1 - 3 months)	Gravida One	Poor Nutrition	No	Yes	Yes	Yes	Yes	Yes	Yes	No	No	None	No	Yes	No	Yes	No	Yes	3.18	9.1	83.3	28.6	34.4	Negative
Yes	AMC-081	32	SHS/Vocational	Married	Self-employed	Second Trimester (3 - 6 months)	Gravida One	Poor Nutrition	No	Yes	Yes	Yes	Yes	No	No	Yes	No	None	Yes	No	No	Yes	No	Yes	4.96	11.6	67.7	23.3	34.6	Negative
Yes	AMC-082	33	SHS/Vocational	Married	Self-employed	Third Trimester (6 - 9 months)	Gravida Two	Poor Nutrition	No	Yes	Yes	Yes	Yes	No	No	Yes	No	None	Yes	No	No	Yes	No	No	3.53	9.7	84.1	27.4	32.7	Negative
Yes	AMC-083	35	SHS/Vocational	Married	Self-employed	First Trimester (1 - 3 months)	Gravida One	Poor Nutrition	No	Yes	Yes	Yes	Yes	No	No	Yes	No	None	Yes	No	No	Yes	No	Yes	4.06	10.8	74.6	26.6	35.7	Negative
Yes	AMC-084	30	SHS/Vocational	Married	Civil Servant/Private Sector Employee	Second Trimester (3 - 6 months)	Gravida Two	Low Haemoglobin (Hb)	No	Yes	Yes	Yes	Yes	Yes	No	Yes	No	One	Yes	No	Yes	Yes	No	No	3.77	9.7	72.6	25.7	35.5	Positive	Plasmodium malariae	342
Yes	AMC-085	26	Degree	Married	Civil Servant/Private Sector Employee	Third Trimester (6 - 9 months)	Gravida One	Low Haemoglobin (Hb)	No	Yes	Yes	Yes	Yes	Yes	No	Yes	No	None	No	No	No	Yes	No	No	3.37	9.5	79.4	28.1	35.5	Negative
Yes	AMC-086	42	Postgraduate Degree	Married	Student	Second Trimester (3 - 6 months)	Gravida One	Iron/Protein Deficiency	No	Yes	Yes	Yes	Yes	Yes	No	Yes	No	None	Yes	No	Yes	No	No	No	3.99	12.2	83.9	30.5	36.5	Positive	Plasmodium malariae	247
Yes	AMC-087	22	JHS	Married	Self-employed	Second Trimester (3 - 6 months)	Gravida One	Loss of Appetite	Yes	No	Yes	No	Yes	No	No	Yes	No	None	Yes	No	No	Yes	No	No	3.8	9.2	69.3	24.2	34.9	Negative
Yes	AMC-088	33	Degree	Married	Civil Servant/Private Sector Employee	Second Trimester (3 - 6 months)	Gravida One	Low Haemoglobin (Hb)	No	Yes	Yes	Yes	Yes	Yes	No	Yes	No	None	Yes	No	No	Yes	No	No	4.22	11.4	81	27	33.3	Negative
Yes	AMC-089	27	Degree	Married	Civil Servant/Private Sector Employee	First Trimester (1 - 3 months)	Gravida One	Low Haemoglobin (Hb)	No	Yes	Yes	Yes	Yes	Yes	Yes	Yes	No	None	Yes	Yes	No	Yes	No	No	3.96	10.3	77.6	26	33.5	Negative
Yes	AMC-090	30	Degree	Married	Student	Second Trimester (3 - 6 months)	Gravida One	Poor Nutrition	No	Yes	Yes	Yes	Yes	Yes	No	Yes	No	None	Yes	No	No	Yes	No	No	3.75	10.4	83.8	27.7	33.1	Negative
Yes	AMC-091	30	Degree	Married	Student	Second Trimester (3 - 6 months)	Gravida One	Iron/Protein Deficiency	Yes	Yes	Yes	No	Yes	No	No	Yes	No	None	Yes	No	No	No	No	No	4.07	11.4	80.9	28	34.6	Negative
Yes	AMC-092	33	Degree	Married	Civil Servant/Private Sector Employee	Second Trimester (3 - 6 months)	Gravida One	Low Haemoglobin (Hb)	No	Yes	Yes	Yes	Yes	Yes	No	Yes	No	None	Yes	No	No	Yes	No	No	4.07	11.4	80.9	28	34.6	Negative
Yes	AMC-093	33	SHS/Vocational	Married	Self-employed	First Trimester (1 - 3 months)	Gravida Two	Poor Nutrition	No	Yes	Yes	No	Yes	No	Yes	Yes	No	One	Yes	Yes	No	Yes	No	Yes	3.04	10.4	93.4	34.2	33.1	Negative
Yes	AMC-094	32	Degree	Married	Civil Servant/Private Sector Employee	First Trimester (1 - 3 months)	Gravida Two	Low Haemoglobin (Hb)	No	Yes	Yes	Yes	Yes	Yes	No	Yes	No	One	No	No	No	Yes	No	No	3.04	10.4	93.4	34.2	33.1	Negative
Yes	AMC-095	31	Degree	Married	Civil Servant/Private Sector Employee	Second Trimester (3 - 6 months)	Gravida One	Low Haemoglobin (Hb)	No	Yes	Yes	Yes	Yes	Yes	No	Yes	No	None	Yes	No	No	Yes	No	No	3.04	10.4	93.4	34.2	33.1	Negative
Yes	AMC-096	31	SHS/Vocational	Married	Self-employed	First Trimester (1 - 3 months)	Gravida One	Poor Nutrition	No	Yes	Yes	No	Yes	Yes	No	Yes	No	None	Yes	No	No	Yes	No	Yes	3.78	10.8	80.2	28.5	35.6	Negative
Yes	AMC-097	35	Degree	Married	Civil Servant/Private Sector Employee	Second Trimester (3 - 6 months)	Gravida Two	Poor Nutrition	No	Yes	Yes	Yes	Yes	Yes	No	Yes	No	None	Yes	No	No	Yes	No	No	3.78	10.8	80.2	28.5	35.6	Negative
Yes	AMC-098	35	SHS/Vocational	Married	Self-employed	Third Trimester (6 - 9 months)	Gravida Two	Loss of Appetite	No	Yes	Yes	Yes	Yes	No	No	Yes	No	One	Yes	Yes	Yes	No	No	No	3.74	10.4	76.9	27.8	36.2	Positive	Plasmodium malariae	1080
Yes	AMC-099	34	SHS/Vocational	Married	Self-employed	First Trimester (1 - 3 months)	Gravida Two	Low Haemoglobin (Hb)	No	Yes	Yes	No	Yes	No	No	Yes	No	One	No	No	No	No	No	No	3.67	11.5	94	31.3	57.2	Negative
Yes	AMC-100	29	SHS/Vocational	Married	Self-employed	Second Trimester (3 - 6 months)	Gravida Two	Poor Nutrition	No	Yes	Yes	Yes	Yes	No	No	Yes	No	One	Yes	No	No	Yes	No	No	3.56	10.5	81.7	29.4	36.2	Negative
Yes	AMC-101	29	Degree	Married	Civil Servant/Private Sector Employee	First Trimester (1 - 3 months)	Gravida One	Low Haemoglobin (Hb)	No	Yes	Yes	Yes	Yes	Yes	No	Yes	No	None	Yes	No	No	No	No	Yes	4.53	12.6	83.4	27.8	34.6	Negative
Yes	AMC-102	29	SHS/Vocational	Married	Self-employed	First Trimester (1 - 3 months)	Gravida One	Low Haemoglobin (Hb)	No	Yes	Yes	Yes	Yes	No	No	Yes	No	None	Yes	No	No	Yes	No	No	3.3	9.5	82.1	28.7	35.1	Negative
Yes	AMC-103	34	Degree	Married	Civil Servant/Private Sector Employee	Second Trimester (3 - 6 months)	Gravida One	Iron/Protein Deficiency	No	Yes	Yes	Yes	Yes	Yes	No	Yes	No	None	Yes	No	No	Yes	No	No	4.35	12.1	79.3	27.8	35.1	Negative
Yes	AMC-104	29	SHS/Vocational	Married	Self-employed	Third Trimester (6 - 9 months)	Gravida Three or more	Poor Nutrition	No	Yes	Yes	No	Yes	Yes	No	Yes	No	Two or more	No	No	No	Yes	No	Yes	4.37	10.4	66.9	23.7	35.6	Negative
Yes	AMC-105	29	SHS/Vocational	Single	Self-employed	Third Trimester (6 - 9 months)	Gravida One	Poor Nutrition	No	Yes	Yes	Yes	Yes	Yes	Yes	Yes	No	None	Yes	No	No	Yes	No	No	3.88	12	87.1	30.9	35.6	Negative
Yes	AMC-106	35	Degree	Married	Civil Servant/Private Sector Employee	First Trimester (1 - 3 months)	Gravida One	Low Haemoglobin (Hb)	No	Yes	Yes	Yes	Yes	Yes	No	Yes	No	None	No	No	No	No	No	No	3.88	12	87.1	30.9	35.6	Negative
Yes	AMC-107	35	SHS/Vocational	Married	Self-employed	Third Trimester (6 - 9 months)	Gravida Two	Poor Nutrition	No	Yes	Yes	Yes	Yes	Yes	No	Yes	No	One	No	No	No	Yes	No	No	3.99	12.4	87.7	31	35.5	Negative
Yes	AMC-108	33	SHS/Vocational	Married	Self-employed	Third Trimester (6 - 9 months)	Gravida Two	Poor Nutrition	No	Yes	Yes	Yes	Yes	No	No	Yes	No	One	No	No	No	No	No	Yes	3.99	12.4	87.7	31	35.5	Negative
Yes	AMC-109	33	SHS/Vocational	Married	Self-employed	Second Trimester (3 - 6 months)	Gravida Two	Poor Nutrition	No	Yes	Yes	Yes	Yes	No	No	Yes	No	One	No	No	No	Yes	No	Yes	3.82	12	86.7	31.4	36.2	Negative
Yes	AMC-110	32	SHS/Vocational	Married	Civil Servant/Private Sector Employee	Second Trimester (3 - 6 months)	Gravida Two	Poor Nutrition	No	Yes	Yes	Yes	Yes	No	No	Yes	No	One	No	No	No	Yes	No	No	3.09	7.7	77.7	24.9	32	Negative
Yes	AMC-111	25	SHS/Vocational	Married	Self-employed	Third Trimester (6 - 9 months)	Gravida Two	Loss of Appetite	Yes	No	Yes	Yes	Yes	No	No	Yes	No	One	No	No	No	Yes	No	Yes	3.56	10.1	83.1	28.3	34.2	Negative
Yes	AMC-112	31	Degree	Single	Student	Second Trimester (3 - 6 months)	Gravida One	Low Haemoglobin (Hb)	No	Yes	Yes	Yes	Yes	No	No	Yes	No	None	Yes	No	No	Yes	No	Yes	3.73	10.4	86.5	27.8	32.2	Negative
Yes	AMC-113	34	SHS/Vocational	Single	Civil Servant/Private Sector Employee	Second Trimester (3 - 6 months)	Gravida One	Poor Nutrition	No	Yes	Yes	Yes	Yes	Yes	No	Yes	No	None	Yes	No	No	Yes	No	No	4.89	12.3	74.9	25.1	33.6	Negative
Yes	AMC-114	23	SHS/Vocational	Married	Self-employed	First Trimester (1 - 3 months)	Gravida One	Poor Nutrition	No	Yes	Yes	Yes	Yes	Yes	No	Yes	No	None	Yes	No	No	Yes	No	No	3.65	13	84.9	35.6	42	Negative
Yes	AMC-115	22	SHS/Vocational	Single	Unemployed	First Trimester (1 - 3 months)	Gravida One	Poor Nutrition	No	Yes	Yes	Yes	Yes	No	No	No	No	None	No	No	No	Yes	No	Yes	3.79	9.7	76.6	25.5	33.4	Negative
Yes	AMC-116	36	SHS/Vocational	Single	Civil Servant/Private Sector Employee	First Trimester (1 - 3 months)	Gravida One	Poor Nutrition	No	Yes	Yes	Yes	No	No	No	No	No	None	Yes	No	No	Yes	No	Yes	4.97	10	53.8	20.1	37.4	Negative
Yes	AMC-117	36	SHS/Vocational	Married	Self-employed	Third Trimester (6 - 9 months)	Gravida Three or more	Poor Nutrition	No	Yes	Yes	No	Yes	Yes	Yes	Yes	No	Two or more	No	No	No	Yes	No	No	4	11.2	78.2	28	35.8	Negative
Yes	AMC-118	19	SHS/Vocational	Married	Self-employed	Third Trimester (6 - 9 months)	Gravida Two	Loss of Appetite	Yes	No	No	No	No	No	No	Yes	No	One	Yes	No	No	Yes	No	No	4.17	11.5	78	27.5	35.3	Negative
Yes	AMC-119	30	SHS/Vocational	Married	Self-employed	Second Trimester (3 - 6 months)	Gravida One	Loss of Appetite	No	No	No	No	Yes	No	No	Yes	No	None	Yes	No	No	Yes	No	No	5.05	13.5	81.7	26.7	32.7	Negative
Yes	AMC-120	36	SHS/Vocational	Single	Civil Servant/Private Sector Employee	Second Trimester (3 - 6 months)	Gravida One	Low Haemoglobin (Hb)	No	Yes	Yes	Yes	Yes	Yes	No	Yes	No	None	Yes	No	No	Yes	No	No	2.96	9	82.7	30.4	36.8	Negative
Yes	AMC-121	35	SHS/Vocational	Single	Self-employed	Second Trimester (3 - 6 months)	Gravida Two	Poor Nutrition	No	Yes	Yes	Yes	Yes	No	Yes	Yes	No	One	Yes	Yes	No	Yes	No	Yes	3.99	8.7	65.4	21.8	33.3	Negative
Yes	AMC-122	35	SHS/Vocational	Single	Self-employed	Second Trimester (3 - 6 months)	Gravida Two	Loss of Appetite	Yes	No	Yes	Yes	No	No	No	Yes	No	One	No	No	No	Yes	No	Yes	4.07	10.2	75.1	25	13.9	Negative
Yes	AMC-123	36	Degree	Married	Civil Servant/Private Sector Employee	Third Trimester (6 - 9 months)	Gravida Two	Iron/Protein Deficiency	No	Yes	Yes	No	Yes	Yes	No	Yes	No	One	Yes	Yes	No	Yes	No	No	3.68	10.9	80.2	29.6	36.9	Negative
Yes	AMC-124	21	SHS/Vocational	Married	Self-employed	Second Trimester (3 - 6 months)	Gravida Two	Poor Nutrition	No	Yes	Yes	No	Yes	No	Yes	Yes	No	One	Yes	Yes	No	Yes	No	No	3.71	10.6	77	28.5	37.1	Negative
Yes	AMC-125	19	Degree	Married	Civil Servant/Private Sector Employee	Second Trimester (3 - 6 months)	Gravida One	Low Haemoglobin (Hb)	No	Yes	Yes	No	Yes	Yes	No	Yes	No	None	Yes	No	No	Yes	No	No	4.16	9.9	67.1	2.7	35.5	Negative
Yes	AMC-126	26	SHS/Vocational	Married	Self-employed	Second Trimester (3 - 6 months)	Gravida One	Loss of Appetite	No	No	No	No	No	No	No	Yes	No	None	Yes	No	Yes	Yes	No	No	3.71	10.4	81.7	28	34.3	Positive	Plasmodium malariae	241
Yes	AMC-127	23	Degree	Married	Student	First Trimester (1 - 3 months)	Gravida One	Low Haemoglobin (Hb)	No	Yes	Yes	Yes	Yes	Yes	Yes	Yes	No	None	Yes	No	No	Yes	No	No	4.09	11.6	82.4	28.3	34.4	Negative
Yes	AMC-128	35	SHS/Vocational	Single	Unemployed	First Trimester (1 - 3 months)	Gravida One	Loss of Appetite	Yes	No	No	No	Yes	No	No	Yes	No	None	Yes	No	Yes	No	No	No	5.7	14.2	76.2	24.9	32.7	Positive	Plasmodium malariae	240
Yes	AMC-129	27	Degree	Married	Civil Servant/Private Sector Employee	Third Trimester (6 - 9 months)	Gravida Two	Low Haemoglobin (Hb)	No	Yes	Yes	Yes	Yes	Yes	Yes	Yes	No	One	Yes	Yes	Yes	Yes	No	No	4.37	10.2	69.6	23.3	33.5	Positive	Plasmodium falciparum	540
Yes	AMC-130	32	SHS/Vocational	Married	Civil Servant/Private Sector Employee	Second Trimester (3 - 6 months)	Gravida One	Poor Nutrition	No	Yes	Yes	Yes	Yes	Yes	No	Yes	No	None	Yes	No	No	No	No	Yes	4.47	10.5	67.6	23.4	34.7	Negative
Yes	AMC-131	26	SHS/Vocational	Married	Self-employed	Second Trimester (3 - 6 months)	Gravida Two	Low Haemoglobin (Hb)	No	Yes	Yes	Yes	Yes	No	No	Yes	No	One	Yes	No	No	Yes	No	No	3.4	9.9	78.7	29.1	37	Negative
Yes	AMC-132	34	Degree	Married	Civil Servant/Private Sector Employee	Second Trimester (3 - 6 months)	Gravida One	Iron/Protein Deficiency	No	Yes	Yes	Yes	Yes	No	No	Yes	No	One	Yes	No	No	Yes	No	No	4.26	10.4	72.1	24.4	33.8	Negative
Yes	AMC-133	35	SHS/Vocational	Married	Self-employed	Third Trimester (6 - 9 months)	Gravida Two	Poor Nutrition	No	Yes	Yes	Yes	Yes	Yes	No	Yes	No	One	Yes	No	No	Yes	No	Yes	4.27	11.1	68.3	25.9	14.4	Negative
Yes	AMC-134	37	Postgraduate Degree	Married	Civil Servant/Private Sector Employee	First Trimester (1 - 3 months)	Gravida Two	Low Haemoglobin (Hb)	No	Yes	Yes	Yes	Yes	Yes	Yes	Yes	No	One	Yes	No	No	No	No	No	4.17	10.9	75.1	26.1	34.8	Negative
Yes	AMC-135	37	SHS/Vocational	Married	Self-employed	Second Trimester (3 - 6 months)	Gravida Two	Poor Nutrition	No	Yes	Yes	Yes	Yes	No	No	Yes	No	One	Yes	No	No	Yes	No	No	3.58	10.3	79.9	28.7	36	Negative
Yes	AMC-136	30	SHS/Vocational	Married	Self-employed	Second Trimester (3 - 6 months)	Gravida Two	Poor Nutrition	No	Yes	Yes	Yes	Yes	No	No	Yes	No	One	Yes	No	No	Yes	No	Yes	3.58	10.3	79.9	28.7	36	Negative
Yes	AMC-137	18	JHS	Single	Self-employed	First Trimester (1 - 3 months)	Gravida One	Loss of Appetite	Yes	Yes	Yes	No	No	No	No	No	No	None	No	No	No	No	No	Yes	4.02	10.8	75.5	26.8	35.6	Negative
Yes	AMC-138	30	SHS/Vocational	Married	Self-employed	Second Trimester (3 - 6 months)	Gravida One	Poor Nutrition	No	Yes	Yes	No	No	No	No	Yes	No	None	Yes	No	No	No	No	No	3.74	11.5	80.1	30.7	28.4	Negative
Yes	AMC-139	30	Degree	Married	Student	Third Trimester (6 - 9 months)	Gravida Two	Low Haemoglobin (Hb)	No	Yes	Yes	Yes	Yes	Yes	No	Yes	No	One	Yes	No	No	No	No	No	4.03	9.5	74.8	8.3	33.3	Negative
Yes	AMC-140	28	Degree	Married	Student	Second Trimester (3 - 6 months)	Gravida One	Low Haemoglobin (Hb)	No	Yes	Yes	Yes	Yes	No	No	Yes	No	None	Yes	No	No	Yes	No	No	4.37	11.8	81.4	27	33.2	Negative
Yes	AMC-141	34	Postgraduate Degree	Single	Student	First Trimester (1 - 3 months)	Gravida One	Low Haemoglobin (Hb)	No	No	Yes	No	Yes	No	No	Yes	No	None	Yes	No	No	No	No	Yes	4.5	13.4	82	29.7	36.3	Negative
Yes	AMC-142	20	JHS	Single	Self-employed	Third Trimester (6 - 9 months)	Gravida Two	Poor Nutrition	No	Yes	Yes	Yes	Yes	Yes	Yes	Yes	No	One	No	No	Yes	Yes	No	Yes	4	11.3	83	28.2	34	Positive	Plasmodium malariae	371
Yes	AMC-143	43	SHS/Vocational	Single	Self-employed	First Trimester (1 - 3 months)	Gravida One	Poor Nutrition	No	Yes	Yes	No	Yes	No	No	Yes	No	None	No	No	No	No	No	No	3.85	11.1	79.6	28.8	36.2	Negative
Yes	AMC-144	41	SHS/Vocational	Married	Self-employed	First Trimester (1 - 3 months)	Gravida Two	Poor Nutrition	No	Yes	Yes	No	No	No	No	Yes	No	One	No	No	No	No	No	Yes	3.77	11.6	89.2	30.7	34.5	Negative
Yes	AMC-145	27	SHS/Vocational	Married	Self-employed	First Trimester (1 - 3 months)	Gravida Two	Poor Nutrition	No	Yes	Yes	Yes	Yes	Yes	No	Yes	No	One	Yes	No	No	No	No	Yes	3.77	11.6	89.2	30.7	34.5	Negative
Yes	AMC-146	23	SHS/Vocational	Married	Self-employed	First Trimester (1 - 3 months)	Gravida One	Poor Nutrition	No	Yes	Yes	Yes	Yes	No	Yes	Yes	No	None	Yes	Yes	No	No	No	No	4.16	11.3	77.4	27.1	35.2	Negative
Yes	AMC-147	29	Degree	Married	Civil Servant/Private Sector Employee	First Trimester (1 - 3 months)	Gravida One	Low Haemoglobin (Hb)	No	Yes	Yes	Yes	Yes	Yes	No	Yes	No	None	Yes	No	No	No	No	No	4	11.8	81	29.5	36.4	Negative
Yes	AMC-148	37	SHS/Vocational	Married	Self-employed	Second Trimester (3 - 6 months)	Gravida One	Poor Nutrition	No	Yes	Yes	Yes	Yes	No	No	No	No	None	Yes	No	No	No	No	Yes	3.23	10.3	86.7	31.8	36.7	Negative
Yes	AMC-149	33	SHS/Vocational	Married	Self-employed	Second Trimester (3 - 6 months)	Gravida Two	Poor Nutrition	No	No	Yes	Yes	Yes	No	No	Yes	No	One	Yes	No	No	Yes	No	No	3.94	9	70.9	22.8	32.2	Negative
Yes	AMC-150	37	Degree	Married	Civil Servant/Private Sector Employee	Third Trimester (6 - 9 months)	Gravida One	Poor Nutrition	No	Yes	Yes	Yes	Yes	No	Yes	Yes	No	None	No	Yes	No	Yes	No	Yes	4.45	13.1	83.5	29.4	35.3	Negative
Yes	AMC-151	27	SHS/Vocational	Married	Self-employed	Second Trimester (3 - 6 months)	Gravida Three or more	Loss of Appetite	Yes	No	No	No	Yes	No	No	Yes	No	Two or more	Yes	No	No	Yes	No	Yes	3.19	9.6	90.1	33.4	14.5	Negative
Yes	AMC-152	27	Degree	Married	Civil Servant/Private Sector Employee	Second Trimester (3 - 6 months)	Gravida One	Low Haemoglobin (Hb)	No	Yes	Yes	Yes	Yes	No	No	Yes	No	None	Yes	No	No	No	No	Yes	3.73	8.4	65.1	22.5	34.7	Negative
